# Supplementary material for: Relationship of common hemodynamic and respiratory target parameters with brain tissue oxygen tension in the absence of hypoxemia or hypotension after cardiac arrest: A post-hoc analysis of an experimental study using a pig model
Source: PLoS One. 2021 Feb 4;16(2):e0245931. doi: 10.1371/journal.pone.0245931 (PMC7861448; doi:10.1371/journal.pone.0245931)
Supplement: S1 Data — (XLSX) [file pone.0245931.s002.xlsx]

## Sheet: Data
No	Weight (kg)	Systolic aortic pressure_baseline (mmHg)	Diastolic aortic pressure_baseline (mmHg)	Mean aortic pressure_baseline (mmHg)	Systolic right atrial pressure_baseline (mmHg)	Diastolic right atrial pressure_baseline (mmHg)	Mean right atrial pressure_baseline (mmHg)	Heart rate_baseline (/min)	ETCO2_baseline (mmHg)	Rectal temperature_baseline (degree Celsius)	Arterial pH_baseline	PaCO2_baseline (mmHg)	PaO2_baseline (mmHg)	Arterial HCO3-_baseline (mmol/l)	Arterial lactate_baseline (mmol/l)	SaO2_baseline (%)	Brain tissue oxygen tension at FiO2 0.3_baseline (torr)	Brain tissue oxygen tension at FiO2 1.0_baseline (torr)	MFI_baseline	Capillary number_baseline	No of defibrillation attempt	Number of epinephrine dose	CPR time (min)	Mean arterial pressure during CPR (mmHg)	Coronary perfusion presure during CPR (mmHg)	Time to ROSC (min)	Brain tissue oxygen (torr)	Mean arterial pressure (mmHg)	ETCO2 (mmHg)	MFI	Capillary number	% Capillary Number	PaO2 (mmHg)
rev 1	26.5	131	96	112	13	6	9	104	44	37.9	7.45	49	140	34.1	1.4	99	26.23	64	3	10	3	5	12	45.5467	12.88	2	45.564	69	40	3	19	1.9
rev 1	26.5	131	96	112	13	6	9	104	44	37.9	7.45	49	140	34.1	1.4	99	26.23	64	3	10	3	5	12	45.5467	12.88	3	45.578	79	45	3	13	1.3	128
rev 1	26.5	131	96	112	13	6	9	104	44	37.9	7.45	49	140	34.1	1.4	99	26.23	64	3	10	3	5	12	45.5467	12.88	4	49.536	93	45	3	12	1.2
rev 1	26.5	131	96	112	13	6	9	104	44	37.9	7.45	49	140	34.1	1.4	99	26.23	64	3	10	3	5	12	45.5467	12.88	5	55.667	103	45	3	10	1
rev 1	26.5	131	96	112	13	6	9	104	44	37.9	7.45	49	140	34.1	1.4	99	26.23	64	3	10	3	5	12	45.5467	12.88	6	61.128	106	44	2	8	0.8
rev 1	26.5	131	96	112	13	6	9	104	44	37.9	7.45	49	140	34.1	1.4	99	26.23	64	3	10	3	5	12	45.5467	12.88	7	64.752	105	44	2	5	0.5
rev 1	26.5	131	96	112	13	6	9	104	44	37.9	7.45	49	140	34.1	1.4	99	26.23	64	3	10	3	5	12	45.5467	12.88	8	64.221	104	44	2	4	0.4
rev 1	26.5	131	96	112	13	6	9	104	44	37.9	7.45	49	140	34.1	1.4	99	26.23	64	3	10	3	5	12	45.5467	12.88	9	63.806	103	42	1	4	0.4
rev 1	26.5	131	96	112	13	6	9	104	44	37.9	7.45	49	140	34.1	1.4	99	26.23	64	3	10	3	5	12	45.5467	12.88	10	62.127	105	42	2	3	0.3
rev 1	26.5	131	96	112	13	6	9	104	44	37.9	7.45	49	140	34.1	1.4	99	26.23	64	3	10	3	5	12	45.5467	12.88	11	60.149	106	42	2	3	0.3
rev 1	26.5	131	96	112	13	6	9	104	44	37.9	7.45	49	140	34.1	1.4	99	26.23	64	3	10	3	5	12	45.5467	12.88	12	58.449	104	42	1	3	0.3
rev 1	26.5	131	96	112	13	6	9	104	44	37.9	7.45	49	140	34.1	1.4	99	26.23	64	3	10	3	5	12	45.5467	12.88	13	56.931	102	42	1	3	0.3
rev 1	26.5	131	96	112	13	6	9	104	44	37.9	7.45	49	140	34.1	1.4	99	26.23	64	3	10	3	5	12	45.5467	12.88	14	55.574	98	42	1	3	0.3
rev 1	26.5	131	96	112	13	6	9	104	44	37.9	7.45	49	140	34.1	1.4	99	26.23	64	3	10	3	5	12	45.5467	12.88	15	53.336	100	41	1	3	0.3	249
rev 1	26.5	131	96	112	13	6	9	104	44	37.9	7.45	49	140	34.1	1.4	99	26.23	64	3	10	3	5	12	45.5467	12.88	30	33.139	100	41	1	11	1.1
rev 1	26.5	131	96	112	13	6	9	104	44	37.9	7.45	49	140	34.1	1.4	99	26.23	64	3	10	3	5	12	45.5467	12.88	45	24.579	82	39	1	15	1.5
rev 1	26.5	131	96	112	13	6	9	104	44	37.9	7.45	49	140	34.1	1.4	99	26.23	64	3	10	3	5	12	45.5467	12.88	60	25.534	79	38	0	13	1.3	310
rev 11	24.6	127	78	99	9	5	7	100	45	37.8	7.5	43	139	33.5	0.4	99	33.7	66.7	3	11	1	1	2	56.28	19.86	2	51.773	146	63	2	15	1.36364
rev 11	24.6	127	78	99	9	5	7	100	45	37.8	7.5	43	139	33.5	0.4	99	33.7	66.7	3	11	1	1	2	56.28	19.86	3	58.971	149	61	2	16	1.45455	118
rev 11	24.6	127	78	99	9	5	7	100	45	37.8	7.5	43	139	33.5	0.4	99	33.7	66.7	3	11	1	1	2	56.28	19.86	4	64.543	149	57	2	15	1.36364
rev 11	24.6	127	78	99	9	5	7	100	45	37.8	7.5	43	139	33.5	0.4	99	33.7	66.7	3	11	1	1	2	56.28	19.86	5	68.259	148	56	2	14	1.27273
rev 11	24.6	127	78	99	9	5	7	100	45	37.8	7.5	43	139	33.5	0.4	99	33.7	66.7	3	11	1	1	2	56.28	19.86	6	69.863	149	56	2	14	1.27273
rev 11	24.6	127	78	99	9	5	7	100	45	37.8	7.5	43	139	33.5	0.4	99	33.7	66.7	3	11	1	1	2	56.28	19.86	7	69.98	148	56	2	15	1.36364
rev 11	24.6	127	78	99	9	5	7	100	45	37.8	7.5	43	139	33.5	0.4	99	33.7	66.7	3	11	1	1	2	56.28	19.86	8	68.622	144	56	2	14	1.27273
rev 11	24.6	127	78	99	9	5	7	100	45	37.8	7.5	43	139	33.5	0.4	99	33.7	66.7	3	11	1	1	2	56.28	19.86	9	66.135	139	56	2	12	1.09091
rev 11	24.6	127	78	99	9	5	7	100	45	37.8	7.5	43	139	33.5	0.4	99	33.7	66.7	3	11	1	1	2	56.28	19.86	10	62.478	134	57	2	11	1
rev 11	24.6	127	78	99	9	5	7	100	45	37.8	7.5	43	139	33.5	0.4	99	33.7	66.7	3	11	1	1	2	56.28	19.86	11	51.836	129	56	2	9	0.818182
rev 11	24.6	127	78	99	9	5	7	100	45	37.8	7.5	43	139	33.5	0.4	99	33.7	66.7	3	11	1	1	2	56.28	19.86	12	41.048	127	57	1	8	0.727273
rev 11	24.6	127	78	99	9	5	7	100	45	37.8	7.5	43	139	33.5	0.4	99	33.7	66.7	3	11	1	1	2	56.28	19.86	13	39.144	124	58	2	8	0.727273
rev 11	24.6	127	78	99	9	5	7	100	45	37.8	7.5	43	139	33.5	0.4	99	33.7	66.7	3	11	1	1	2	56.28	19.86	14	38.391	120	58	1	9	0.818182
rev 11	24.6	127	78	99	9	5	7	100	45	37.8	7.5	43	139	33.5	0.4	99	33.7	66.7	3	11	1	1	2	56.28	19.86	15	37.854	119	57	2	10	0.909091	211
rev 11	24.6	127	78	99	9	5	7	100	45	37.8	7.5	43	139	33.5	0.4	99	33.7	66.7	3	11	1	1	2	56.28	19.86	30	25.378	107	47	1	12	1.09091
rev 11	24.6	127	78	99	9	5	7	100	45	37.8	7.5	43	139	33.5	0.4	99	33.7	66.7	3	11	1	1	2	56.28	19.86	45	25.161	105	44	2	11	1
rev 11	24.6	127	78	99	9	5	7	100	45	37.8	7.5	43	139	33.5	0.4	99	33.7	66.7	3	11	1	1	2	56.28	19.86	60	27.737	101	41	2	12	1.09091	275
rev 16	25.8	130	84	104	13	5	10	102	45	37.7	7.51	41	113	32.7	0.9	99	27.5	37.49	3	16	1	2	4	41.9067	15.86	2	39.301	113	67	3	25	1.5625
rev 16	25.8	130	84	104	13	5	10	102	45	37.7	7.51	41	113	32.7	0.9	99	27.5	37.49	3	16	1	2	4	41.9067	15.86	3	22.129	122	64	3	26	1.625	183
rev 16	25.8	130	84	104	13	5	10	102	45	37.7	7.51	41	113	32.7	0.9	99	27.5	37.49	3	16	1	2	4	41.9067	15.86	4	19.366	140	56	3	24	1.5
rev 16	25.8	130	84	104	13	5	10	102	45	37.7	7.51	41	113	32.7	0.9	99	27.5	37.49	3	16	1	2	4	41.9067	15.86	5	23.057	145	55	3	19	1.1875
rev 16	25.8	130	84	104	13	5	10	102	45	37.7	7.51	41	113	32.7	0.9	99	27.5	37.49	3	16	1	2	4	41.9067	15.86	6	31.027	147	53	2	20	1.25
rev 16	25.8	130	84	104	13	5	10	102	45	37.7	7.51	41	113	32.7	0.9	99	27.5	37.49	3	16	1	2	4	41.9067	15.86	7	37.502	148	54	2	20	1.25
rev 16	25.8	130	84	104	13	5	10	102	45	37.7	7.51	41	113	32.7	0.9	99	27.5	37.49	3	16	1	2	4	41.9067	15.86	8	42.505	144	53	1	20	1.25
rev 16	25.8	130	84	104	13	5	10	102	45	37.7	7.51	41	113	32.7	0.9	99	27.5	37.49	3	16	1	2	4	41.9067	15.86	9	41.524	135	53	1	21	1.3125
rev 16	25.8	130	84	104	13	5	10	102	45	37.7	7.51	41	113	32.7	0.9	99	27.5	37.49	3	16	1	2	4	41.9067	15.86	10	36.522	127	53	1	20	1.25
rev 16	25.8	130	84	104	13	5	10	102	45	37.7	7.51	41	113	32.7	0.9	99	27.5	37.49	3	16	1	2	4	41.9067	15.86	11	35.885	127	52	1	19	1.1875
rev 16	25.8	130	84	104	13	5	10	102	45	37.7	7.51	41	113	32.7	0.9	99	27.5	37.49	3	16	1	2	4	41.9067	15.86	12	33.655	128	52	1	15	0.9375
rev 16	25.8	130	84	104	13	5	10	102	45	37.7	7.51	41	113	32.7	0.9	99	27.5	37.49	3	16	1	2	4	41.9067	15.86	13	35.583	124	52	1	11	0.6875
rev 16	25.8	130	84	104	13	5	10	102	45	37.7	7.51	41	113	32.7	0.9	99	27.5	37.49	3	16	1	2	4	41.9067	15.86	14	38.611	120	52	1	9	0.5625
rev 16	25.8	130	84	104	13	5	10	102	45	37.7	7.51	41	113	32.7	0.9	99	27.5	37.49	3	16	1	2	4	41.9067	15.86	15	42.338	119	51	1	7	0.4375	234
rev 16	25.8	130	84	104	13	5	10	102	45	37.7	7.51	41	113	32.7	0.9	99	27.5	37.49	3	16	1	2	4	41.9067	15.86	30	61.037	102	49	1	17	1.0625
rev 16	25.8	130	84	104	13	5	10	102	45	37.7	7.51	41	113	32.7	0.9	99	27.5	37.49	3	16	1	2	4	41.9067	15.86	45	57.938	100	48	1	16	1
rev 16	25.8	130	84	104	13	5	10	102	45	37.7	7.51	41	113	32.7	0.9	99	27.5	37.49	3	16	1	2	4	41.9067	15.86	60	56.443	103	44	0	12	0.75	290
rev 17	23.5	130	88	106	9	5	7	96	34	37.7	7.54	39	133	33.3	0.6	99	28.22	48.75	3	14	2	2	4	45.0933	14.54	2	84.647	91	59	3	18	1.28571
rev 17	23.5	130	88	106	9	5	7	96	34	37.7	7.54	39	133	33.3	0.6	99	28.22	48.75	3	14	2	2	4	45.0933	14.54	3	77.807	123	57	3	21	1.5	307
rev 17	23.5	130	88	106	9	5	7	96	34	37.7	7.54	39	133	33.3	0.6	99	28.22	48.75	3	14	2	2	4	45.0933	14.54	4	74.843	137	52	3	19	1.35714
rev 17	23.5	130	88	106	9	5	7	96	34	37.7	7.54	39	133	33.3	0.6	99	28.22	48.75	3	14	2	2	4	45.0933	14.54	5	76.373	140	51	2	22	1.57143
rev 17	23.5	130	88	106	9	5	7	96	34	37.7	7.54	39	133	33.3	0.6	99	28.22	48.75	3	14	2	2	4	45.0933	14.54	6	78.05	142	50	2	19	1.35714
rev 17	23.5	130	88	106	9	5	7	96	34	37.7	7.54	39	133	33.3	0.6	99	28.22	48.75	3	14	2	2	4	45.0933	14.54	7	79.671	143	50	1	17	1.21429
rev 17	23.5	130	88	106	9	5	7	96	34	37.7	7.54	39	133	33.3	0.6	99	28.22	48.75	3	14	2	2	4	45.0933	14.54	8	81.095	142	50	1	15	1.07143
rev 17	23.5	130	88	106	9	5	7	96	34	37.7	7.54	39	133	33.3	0.6	99	28.22	48.75	3	14	2	2	4	45.0933	14.54	9	81.297	139	51	1	11	0.785714
rev 17	23.5	130	88	106	9	5	7	96	34	37.7	7.54	39	133	33.3	0.6	99	28.22	48.75	3	14	2	2	4	45.0933	14.54	10	79.661	135	50	1	9	0.642857
rev 17	23.5	130	88	106	9	5	7	96	34	37.7	7.54	39	133	33.3	0.6	99	28.22	48.75	3	14	2	2	4	45.0933	14.54	11	73.269	132	50	1	9	0.642857
rev 17	23.5	130	88	106	9	5	7	96	34	37.7	7.54	39	133	33.3	0.6	99	28.22	48.75	3	14	2	2	4	45.0933	14.54	12	67.466	128	50	1	5	0.357143
rev 17	23.5	130	88	106	9	5	7	96	34	37.7	7.54	39	133	33.3	0.6	99	28.22	48.75	3	14	2	2	4	45.0933	14.54	13	63.86	124	50	1	6	0.428571
rev 17	23.5	130	88	106	9	5	7	96	34	37.7	7.54	39	133	33.3	0.6	99	28.22	48.75	3	14	2	2	4	45.0933	14.54	14	61.426	121	49	1	6	0.428571
rev 17	23.5	130	88	106	9	5	7	96	34	37.7	7.54	39	133	33.3	0.6	99	28.22	48.75	3	14	2	2	4	45.0933	14.54	15	59.824	121	50	0	4	0.285714	299
rev 17	23.5	130	88	106	9	5	7	96	34	37.7	7.54	39	133	33.3	0.6	99	28.22	48.75	3	14	2	2	4	45.0933	14.54	30	56.632	113	44	0	4	0.285714
rev 17	23.5	130	88	106	9	5	7	96	34	37.7	7.54	39	133	33.3	0.6	99	28.22	48.75	3	14	2	2	4	45.0933	14.54	45	56.439	100	48	1	4	0.285714
rev 17	23.5	130	88	106	9	5	7	96	34	37.7	7.54	39	133	33.3	0.6	99	28.22	48.75	3	14	2	2	4	45.0933	14.54	60	57.56	95	46	1	2	0.142857	408
rev 19	25.8	135	81	107	13	5	8	200	45	38	7.45	46	96	32	0.8	98	45.08	95.99	3	10	1	2	4	49.7667	18.2	2	98.117	60	43	3	11	1.1
rev 19	25.8	135	81	107	13	5	8	200	45	38	7.45	46	96	32	0.8	98	45.08	95.99	3	10	1	2	4	49.7667	18.2	3	83.331	56	40	3	12	1.2	70
rev 19	25.8	135	81	107	13	5	8	200	45	38	7.45	46	96	32	0.8	98	45.08	95.99	3	10	1	2	4	49.7667	18.2	4	70.582	56	43	3	12	1.2
rev 19	25.8	135	81	107	13	5	8	200	45	38	7.45	46	96	32	0.8	98	45.08	95.99	3	10	1	2	4	49.7667	18.2	5	60.05	85	45	3	11	1.1
rev 19	25.8	135	81	107	13	5	8	200	45	38	7.45	46	96	32	0.8	98	45.08	95.99	3	10	1	2	4	49.7667	18.2	6	51.182	92	44	3	10	1
rev 19	25.8	135	81	107	13	5	8	200	45	38	7.45	46	96	32	0.8	98	45.08	95.99	3	10	1	2	4	49.7667	18.2	7	44.366	100	43	2	11	1.1
rev 19	25.8	135	81	107	13	5	8	200	45	38	7.45	46	96	32	0.8	98	45.08	95.99	3	10	1	2	4	49.7667	18.2	8	39.43	106	43	2	9	0.9
rev 19	25.8	135	81	107	13	5	8	200	45	38	7.45	46	96	32	0.8	98	45.08	95.99	3	10	1	2	4	49.7667	18.2	9	35.952	110	42	2	10	1
rev 19	25.8	135	81	107	13	5	8	200	45	38	7.45	46	96	32	0.8	98	45.08	95.99	3	10	1	2	4	49.7667	18.2	10	33.192	114	42	1	9	0.9
rev 19	25.8	135	81	107	13	5	8	200	45	38	7.45	46	96	32	0.8	98	45.08	95.99	3	10	1	2	4	49.7667	18.2	11	31.175	116	43	1	7	0.7
rev 19	25.8	135	81	107	13	5	8	200	45	38	7.45	46	96	32	0.8	98	45.08	95.99	3	10	1	2	4	49.7667	18.2	12	29.187	117	43	1	7	0.7
rev 19	25.8	135	81	107	13	5	8	200	45	38	7.45	46	96	32	0.8	98	45.08	95.99	3	10	1	2	4	49.7667	18.2	13	27.505	119	43	1	5	0.5
rev 19	25.8	135	81	107	13	5	8	200	45	38	7.45	46	96	32	0.8	98	45.08	95.99	3	10	1	2	4	49.7667	18.2	14	26.051	119	43	1	5	0.5
rev 19	25.8	135	81	107	13	5	8	200	45	38	7.45	46	96	32	0.8	98	45.08	95.99	3	10	1	2	4	49.7667	18.2	15	24.717	119	44	1	4	0.4	240
rev 19	25.8	135	81	107	13	5	8	200	45	38	7.45	46	96	32	0.8	98	45.08	95.99	3	10	1	2	4	49.7667	18.2	30	6.097	112	47	3	10	1
rev 19	25.8	135	81	107	13	5	8	200	45	38	7.45	46	96	32	0.8	98	45.08	95.99	3	10	1	2	4	49.7667	18.2	45	3.785	102	48	1	10	1
rev 19	25.8	135	81	107	13	5	8	200	45	38	7.45	46	96	32	0.8	98	45.08	95.99	3	10	1	2	4	49.7667	18.2	60	10.291	102	47	2	10	1	232
rev 2	25.54	124	73	90	11	7	8	120	44	37.5	7.53	44	107	36.8	0.6	99	35.6	80.4	3	14	1	1	2	68.3467	25.24	2	60.021	99	55	3	16	1.14286
rev 2	25.54	124	73	90	11	7	8	120	44	37.5	7.53	44	107	36.8	0.6	99	35.6	80.4	3	14	1	1	2	68.3467	25.24	3	36.659	116	54	3	15	1.07143	167
rev 2	25.54	124	73	90	11	7	8	120	44	37.5	7.53	44	107	36.8	0.6	99	35.6	80.4	3	14	1	1	2	68.3467	25.24	4	31.419	130	52	2	14	1
rev 2	25.54	124	73	90	11	7	8	120	44	37.5	7.53	44	107	36.8	0.6	99	35.6	80.4	3	14	1	1	2	68.3467	25.24	5	27.51	133	51	1	12	0.857143
rev 2	25.54	124	73	90	11	7	8	120	44	37.5	7.53	44	107	36.8	0.6	99	35.6	80.4	3	14	1	1	2	68.3467	25.24	6	24.88	134	49	0	10	0.714286
rev 2	25.54	124	73	90	11	7	8	120	44	37.5	7.53	44	107	36.8	0.6	99	35.6	80.4	3	14	1	1	2	68.3467	25.24	7	22.601	132	49	1	10	0.714286
rev 2	25.54	124	73	90	11	7	8	120	44	37.5	7.53	44	107	36.8	0.6	99	35.6	80.4	3	14	1	1	2	68.3467	25.24	8	17.238	132	48	1	12	0.857143
rev 2	25.54	124	73	90	11	7	8	120	44	37.5	7.53	44	107	36.8	0.6	99	35.6	80.4	3	14	1	1	2	68.3467	25.24	9	10.949	130	47	1	12	0.857143
rev 2	25.54	124	73	90	11	7	8	120	44	37.5	7.53	44	107	36.8	0.6	99	35.6	80.4	3	14	1	1	2	68.3467	25.24	10	11.388	127	46	1	10	0.714286
rev 2	25.54	124	73	90	11	7	8	120	44	37.5	7.53	44	107	36.8	0.6	99	35.6	80.4	3	14	1	1	2	68.3467	25.24	11	13.86	125	46	0	9	0.642857
rev 2	25.54	124	73	90	11	7	8	120	44	37.5	7.53	44	107	36.8	0.6	99	35.6	80.4	3	14	1	1	2	68.3467	25.24	12	15.704	127	45	1	7	0.5
rev 2	25.54	124	73	90	11	7	8	120	44	37.5	7.53	44	107	36.8	0.6	99	35.6	80.4	3	14	1	1	2	68.3467	25.24	13	21.973	127	46	1	6	0.428571
rev 2	25.54	124	73	90	11	7	8	120	44	37.5	7.53	44	107	36.8	0.6	99	35.6	80.4	3	14	1	1	2	68.3467	25.24	14	37.15	126	45	1	5	0.357143
rev 2	25.54	124	73	90	11	7	8	120	44	37.5	7.53	44	107	36.8	0.6	99	35.6	80.4	3	14	1	1	2	68.3467	25.24	15	66.047	123	46	0	4	0.285714	278
rev 2	25.54	124	73	90	11	7	8	120	44	37.5	7.53	44	107	36.8	0.6	99	35.6	80.4	3	14	1	1	2	68.3467	25.24	30	63.049	104	40	1	6	0.428571
rev 2	25.54	124	73	90	11	7	8	120	44	37.5	7.53	44	107	36.8	0.6	99	35.6	80.4	3	14	1	1	2	68.3467	25.24	45	73.95	83	38	1	5	0.357143
rev 2	25.54	124	73	90	11	7	8	120	44	37.5	7.53	44	107	36.8	0.6	99	35.6	80.4	3	14	1	1	2	68.3467	25.24	60	94.315	81	40	0	5	0.357143	410
rev 21	24.5	140	103	116	13	6	10	90	43	38.5	7.53	43	152	35.9	0.6	100	35.58	80.12	3	9	4	1	2	62.1867	25.42	2	53.684	37	30	3	18	2
rev 21	24.5	140	103	116	13	6	10	90	43	38.5	7.53	43	152	35.9	0.6	100	35.58	80.12	3	9	4	1	2	62.1867	25.42	3	48.606	37	30	3	20	2.22222	122
rev 21	24.5	140	103	116	13	6	10	90	43	38.5	7.53	43	152	35.9	0.6	100	35.58	80.12	3	9	4	1	2	62.1867	25.42	4	36.772	38	29	3	21	2.33333
rev 21	24.5	140	103	116	13	6	10	90	43	38.5	7.53	43	152	35.9	0.6	100	35.58	80.12	3	9	4	1	2	62.1867	25.42	5	27.418	47	41	3	19	2.11111
rev 21	24.5	140	103	116	13	6	10	90	43	38.5	7.53	43	152	35.9	0.6	100	35.58	80.12	3	9	4	1	2	62.1867	25.42	6	9.314	54	44	1	18	2
rev 21	24.5	140	103	116	13	6	10	90	43	38.5	7.53	43	152	35.9	0.6	100	35.58	80.12	3	9	4	1	2	62.1867	25.42	7	7.012	50	40	1	16	1.77778
rev 21	24.5	140	103	116	13	6	10	90	43	38.5	7.53	43	152	35.9	0.6	100	35.58	80.12	3	9	4	1	2	62.1867	25.42	8	13.555	61	40	1	14	1.55556
rev 21	24.5	140	103	116	13	6	10	90	43	38.5	7.53	43	152	35.9	0.6	100	35.58	80.12	3	9	4	1	2	62.1867	25.42	9	9.895	77	42	1	14	1.55556
rev 21	24.5	140	103	116	13	6	10	90	43	38.5	7.53	43	152	35.9	0.6	100	35.58	80.12	3	9	4	1	2	62.1867	25.42	10	8.623	96	45	1	13	1.44444
rev 21	24.5	140	103	116	13	6	10	90	43	38.5	7.53	43	152	35.9	0.6	100	35.58	80.12	3	9	4	1	2	62.1867	25.42	11	10.397	105	44	1	9	1
rev 21	24.5	140	103	116	13	6	10	90	43	38.5	7.53	43	152	35.9	0.6	100	35.58	80.12	3	9	4	1	2	62.1867	25.42	12	12.611	110	44	1	8	0.888889
rev 21	24.5	140	103	116	13	6	10	90	43	38.5	7.53	43	152	35.9	0.6	100	35.58	80.12	3	9	4	1	2	62.1867	25.42	13	16.765	112	46	1	9	1
rev 21	24.5	140	103	116	13	6	10	90	43	38.5	7.53	43	152	35.9	0.6	100	35.58	80.12	3	9	4	1	2	62.1867	25.42	14	24.693	111	49	1	9	1
rev 21	24.5	140	103	116	13	6	10	90	43	38.5	7.53	43	152	35.9	0.6	100	35.58	80.12	3	9	4	1	2	62.1867	25.42	15	35.031	110	49	1	7	0.777778	208
rev 21	24.5	140	103	116	13	6	10	90	43	38.5	7.53	43	152	35.9	0.6	100	35.58	80.12	3	9	4	1	2	62.1867	25.42	30	57.447	92	49	2	14	1.55556
rev 21	24.5	140	103	116	13	6	10	90	43	38.5	7.53	43	152	35.9	0.6	100	35.58	80.12	3	9	4	1	2	62.1867	25.42	45	56.471	79	50	3	15	1.66667
rev 21	24.5	140	103	116	13	6	10	90	43	38.5	7.53	43	152	35.9	0.6	100	35.58	80.12	3	9	4	1	2	62.1867	25.42	60	58.471	78	45	3	13	1.44444	394
rev 22	27.7	133	93	108	10	5	8	103	46	38.5	7.5	46	118	35.9	0.9	99	21.18	43.56	3	16	1	2	4	51.28	14.78	2	36.628	77	64	3	24	1.5
rev 22	27.7	133	93	108	10	5	8	103	46	38.5	7.5	46	118	35.9	0.9	99	21.18	43.56	3	16	1	2	4	51.28	14.78	3	27.74	83	63	3	26	1.625	80
rev 22	27.7	133	93	108	10	5	8	103	46	38.5	7.5	46	118	35.9	0.9	99	21.18	43.56	3	16	1	2	4	51.28	14.78	4	22.439	101	59	3	27	1.6875
rev 22	27.7	133	93	108	10	5	8	103	46	38.5	7.5	46	118	35.9	0.9	99	21.18	43.56	3	16	1	2	4	51.28	14.78	5	21.359	114	58	3	21	1.3125
rev 22	27.7	133	93	108	10	5	8	103	46	38.5	7.5	46	118	35.9	0.9	99	21.18	43.56	3	16	1	2	4	51.28	14.78	6	22.528	120	57	3	22	1.375
rev 22	27.7	133	93	108	10	5	8	103	46	38.5	7.5	46	118	35.9	0.9	99	21.18	43.56	3	16	1	2	4	51.28	14.78	7	24.433	123	56	3	18	1.125
rev 22	27.7	133	93	108	10	5	8	103	46	38.5	7.5	46	118	35.9	0.9	99	21.18	43.56	3	16	1	2	4	51.28	14.78	8	25.405	123	54	2	19	1.1875
rev 22	27.7	133	93	108	10	5	8	103	46	38.5	7.5	46	118	35.9	0.9	99	21.18	43.56	3	16	1	2	4	51.28	14.78	9	24.899	124	54	2	18	1.125
rev 22	27.7	133	93	108	10	5	8	103	46	38.5	7.5	46	118	35.9	0.9	99	21.18	43.56	3	16	1	2	4	51.28	14.78	10	25.413	124	56	1	19	1.1875
rev 22	27.7	133	93	108	10	5	8	103	46	38.5	7.5	46	118	35.9	0.9	99	21.18	43.56	3	16	1	2	4	51.28	14.78	11	26.418	120	56	1	16	1
rev 22	27.7	133	93	108	10	5	8	103	46	38.5	7.5	46	118	35.9	0.9	99	21.18	43.56	3	16	1	2	4	51.28	14.78	12	27.931	119	56	1	16	1
rev 22	27.7	133	93	108	10	5	8	103	46	38.5	7.5	46	118	35.9	0.9	99	21.18	43.56	3	16	1	2	4	51.28	14.78	13	26.451	117	56	1	13	0.8125
rev 22	27.7	133	93	108	10	5	8	103	46	38.5	7.5	46	118	35.9	0.9	99	21.18	43.56	3	16	1	2	4	51.28	14.78	14	23.62	117	56	1	14	0.875
rev 22	27.7	133	93	108	10	5	8	103	46	38.5	7.5	46	118	35.9	0.9	99	21.18	43.56	3	16	1	2	4	51.28	14.78	15	20.709	114	57	1	12	0.75	243
rev 22	27.7	133	93	108	10	5	8	103	46	38.5	7.5	46	118	35.9	0.9	99	21.18	43.56	3	16	1	2	4	51.28	14.78	30	21.962	104	51	1	13	0.8125
rev 22	27.7	133	93	108	10	5	8	103	46	38.5	7.5	46	118	35.9	0.9	99	21.18	43.56	3	16	1	2	4	51.28	14.78	45	26.969	94	50	1	9	0.5625
rev 22	27.7	133	93	108	10	5	8	103	46	38.5	7.5	46	118	35.9	0.9	99	21.18	43.56	3	16	1	2	4	51.28	14.78	60	25.104	86	53	1	10	0.625	215
rev 4	23.9	150	103	119	13	6	10	80	40	38.4	7.5	41	160	32	0.9	100	29.4	60.6	3	11	1	3	8	33.8533	11.56	2	45.986	119	55	3	15	1.36364
rev 4	23.9	150	103	119	13	6	10	80	40	38.4	7.5	41	160	32	0.9	100	29.4	60.6	3	11	1	3	8	33.8533	11.56	3	49.448	128	54	3	15	1.36364	127
rev 4	23.9	150	103	119	13	6	10	80	40	38.4	7.5	41	160	32	0.9	100	29.4	60.6	3	11	1	3	8	33.8533	11.56	4	47.718	134	52	3	16	1.45455
rev 4	23.9	150	103	119	13	6	10	80	40	38.4	7.5	41	160	32	0.9	100	29.4	60.6	3	11	1	3	8	33.8533	11.56	5	40.817	143	51	2	14	1.27273
rev 4	23.9	150	103	119	13	6	10	80	40	38.4	7.5	41	160	32	0.9	100	29.4	60.6	3	11	1	3	8	33.8533	11.56	6	38.536	142	50	2	10	0.909091
rev 4	23.9	150	103	119	13	6	10	80	40	38.4	7.5	41	160	32	0.9	100	29.4	60.6	3	11	1	3	8	33.8533	11.56	7	29.361	136	49	1	11	1
rev 4	23.9	150	103	119	13	6	10	80	40	38.4	7.5	41	160	32	0.9	100	29.4	60.6	3	11	1	3	8	33.8533	11.56	8	33.438	132	49	1	9	0.818182
rev 4	23.9	150	103	119	13	6	10	80	40	38.4	7.5	41	160	32	0.9	100	29.4	60.6	3	11	1	3	8	33.8533	11.56	9	32.172	124	48	1	7	0.636364
rev 4	23.9	150	103	119	13	6	10	80	40	38.4	7.5	41	160	32	0.9	100	29.4	60.6	3	11	1	3	8	33.8533	11.56	10	31.255	118	47	1	6	0.545455
rev 4	23.9	150	103	119	13	6	10	80	40	38.4	7.5	41	160	32	0.9	100	29.4	60.6	3	11	1	3	8	33.8533	11.56	11	31.955	115	46	1	6	0.545455
rev 4	23.9	150	103	119	13	6	10	80	40	38.4	7.5	41	160	32	0.9	100	29.4	60.6	3	11	1	3	8	33.8533	11.56	12	28.838	113	45	1	5	0.454545
rev 4	23.9	150	103	119	13	6	10	80	40	38.4	7.5	41	160	32	0.9	100	29.4	60.6	3	11	1	3	8	33.8533	11.56	13	30.47	111	45	1	5	0.454545
rev 4	23.9	150	103	119	13	6	10	80	40	38.4	7.5	41	160	32	0.9	100	29.4	60.6	3	11	1	3	8	33.8533	11.56	14	29.703	111	44	1	5	0.454545
rev 4	23.9	150	103	119	13	6	10	80	40	38.4	7.5	41	160	32	0.9	100	29.4	60.6	3	11	1	3	8	33.8533	11.56	15	30.032	111	44	1	6	0.545455	154
rev 4	23.9	150	103	119	13	6	10	80	40	38.4	7.5	41	160	32	0.9	100	29.4	60.6	3	11	1	3	8	33.8533	11.56	30	17.453	102	42	1	8	0.727273
rev 4	23.9	150	103	119	13	6	10	80	40	38.4	7.5	41	160	32	0.9	100	29.4	60.6	3	11	1	3	8	33.8533	11.56	45	19.324	95	44	0	10	0.909091
rev 4	23.9	150	103	119	13	6	10	80	40	38.4	7.5	41	160	32	0.9	100	29.4	60.6	3	11	1	3	8	33.8533	11.56	60	19.832	95	40	0	16	1.45455	325
rev 5	25.6	141	100	115	13	5	9	83	45	38.3	7.51	49	106	39.1	1.6	99	31.7	60.5	3	19	2	2	4	44.4267	16.9	2	53.099	82	62	3	37	1.94737
rev 5	25.6	141	100	115	13	5	9	83	45	38.3	7.51	49	106	39.1	1.6	99	31.7	60.5	3	19	2	2	4	44.4267	16.9	3	55.663	105	62	3	50	2.63158	65
rev 5	25.6	141	100	115	13	5	9	83	45	38.3	7.51	49	106	39.1	1.6	99	31.7	60.5	3	19	2	2	4	44.4267	16.9	4	62.31	121	57	3	46	2.42105
rev 5	25.6	141	100	115	13	5	9	83	45	38.3	7.51	49	106	39.1	1.6	99	31.7	60.5	3	19	2	2	4	44.4267	16.9	5	65.672	126	56	3	36	1.89474
rev 5	25.6	141	100	115	13	5	9	83	45	38.3	7.51	49	106	39.1	1.6	99	31.7	60.5	3	19	2	2	4	44.4267	16.9	6	66.725	129	54	2	31	1.63158
rev 5	25.6	141	100	115	13	5	9	83	45	38.3	7.51	49	106	39.1	1.6	99	31.7	60.5	3	19	2	2	4	44.4267	16.9	7	65.341	133	54	1	30	1.57895
rev 5	25.6	141	100	115	13	5	9	83	45	38.3	7.51	49	106	39.1	1.6	99	31.7	60.5	3	19	2	2	4	44.4267	16.9	8	62.341	131	54	1	24	1.26316
rev 5	25.6	141	100	115	13	5	9	83	45	38.3	7.51	49	106	39.1	1.6	99	31.7	60.5	3	19	2	2	4	44.4267	16.9	9	53.125	130	54	1	18	0.947368
rev 5	25.6	141	100	115	13	5	9	83	45	38.3	7.51	49	106	39.1	1.6	99	31.7	60.5	3	19	2	2	4	44.4267	16.9	10	45.672	129	52	1	14	0.736842
rev 5	25.6	141	100	115	13	5	9	83	45	38.3	7.51	49	106	39.1	1.6	99	31.7	60.5	3	19	2	2	4	44.4267	16.9	11	42.277	125	52	0	12	0.631579
rev 5	25.6	141	100	115	13	5	9	83	45	38.3	7.51	49	106	39.1	1.6	99	31.7	60.5	3	19	2	2	4	44.4267	16.9	12	39.839	124	51	0	10	0.526316
rev 5	25.6	141	100	115	13	5	9	83	45	38.3	7.51	49	106	39.1	1.6	99	31.7	60.5	3	19	2	2	4	44.4267	16.9	13	38.091	122	51	0	8	0.421053
rev 5	25.6	141	100	115	13	5	9	83	45	38.3	7.51	49	106	39.1	1.6	99	31.7	60.5	3	19	2	2	4	44.4267	16.9	14	36.706	118	52	0	7	0.368421
rev 5	25.6	141	100	115	13	5	9	83	45	38.3	7.51	49	106	39.1	1.6	99	31.7	60.5	3	19	2	2	4	44.4267	16.9	15	35.477	117	51	0	9	0.473684	88
rev 5	25.6	141	100	115	13	5	9	83	45	38.3	7.51	49	106	39.1	1.6	99	31.7	60.5	3	19	2	2	4	44.4267	16.9	30	20.782	106	46	0	18	0.947368
rev 5	25.6	141	100	115	13	5	9	83	45	38.3	7.51	49	106	39.1	1.6	99	31.7	60.5	3	19	2	2	4	44.4267	16.9	45	18.208	104	47	0	27	1.42105
rev 5	25.6	141	100	115	13	5	9	83	45	38.3	7.51	49	106	39.1	1.6	99	31.7	60.5	3	19	2	2	4	44.4267	16.9	60	17.011	107	46	0	28	1.47368	86
